# Supplementary material for: Exploring the toxicological mechanisms of Benzo[a]anthracene (BaA) exposure in lung adenocarcinoma (LUAD) via network toxicology, machine learning, and multi-dimensional bioinformatics analysis
Source: PLoS One. 2026 Feb 11;21(2):e0340116. doi: 10.1371/journal.pone.0340116 (PMC12893569; doi:10.1371/journal.pone.0340116)
Supplement: S1 Table — (XLSX) [file pone.0340116.s001.xlsx]

## Sheet: Compound gene
S1 Table. BaA-Related Targets.
GSAP
MEN1
CCRL2
AGRN
NDUFA4
CXCR6
ACKR2
CCL22
MAN2B1
UBE2C
TRDMT1
MAP2K7
POLR3A
GAK
NPC1
POLR1C
ABCC3
ABCC4
ABCC5
CFLAR
DNPH1
NRDC
PDE6D
LY75
CCNT1
ABCC9
BRD4
SMPD2
DNAJC13
GGCT
EED
SC5D
PAK3
TM7SF2
PRKD3
AP2A2
ABCC6
VAPB
MT-CO1
MT-CO2
MT-CO3
ABL1
EGFR
MOS
F10
CA2
SERPINC1
C3
CST3
FOS
MYC
HRAS
KRAS
PDGFB
NPPA
LTA
TNF
IGHE
IGHG4
LMNA
APOC3
PF4
CXCL10
LTF
ESR1
MT-ND6
RAF1
PROC
NR3C1
CD74
ERBB2
NTRK1
CYP1A1
IFNA6
IGF1
APP
PRKCG
SERPING1
JUN
PRKCB
LCK
FYN
PGR
CDK1
ENO1
FCER2
ASGR1
CRYGC
FES
CSF1R
PSAP
HSP90AA1
HNRNPC
YES1
RET
NR3C2
HSP90AB1
CTSG
CYC1
PTPRC
MET
CYP3A4
STS
ROS1
COX6C
FGR
C1S
PARP1
POLA1
ALDOC
UBC
CXCL8
MYB
AR
HLA-C
BCL2
COX5B
CTSA
KIT
THRA
THRB
LIPC
MBL2
FGFR1
MTHFD1
CDK4
COX6A1
F5
SRC
NR2C1
COX4I1
BMP1
CCL2
CCL5
CFTR
PRKCSH
HSP90B1
COX6B1
UQCRB
AKR1B1
ARSA
NME1
FER
PLCG2
PRKCA
NPR3
CTRB1
PRKACA
PLCG1
CXCL2
PGC
NPR2
COX5A
ATP6V1C1
KITLG
ERBB3
TGM2
SCP2
UGT1A4
NME2
FGFR3
PRKACG
CBL
PRKACB
UQCRC2
MRC1
RPS6KB1
GABRR1
PRTN3
PRKCH
TNC
CCNC
CDK2
CXCR1
CXCR2
GUCY2C
ACKR3
BRD2
ITGA3
MARK3
ATP6V0C
GABRR2
MAPK1
SHC1
CRABP2
MARCKS
AXL
HTR1F
AKT1
AKT2
UQCRC1
YWHAB
S100A11
CCR1
CCR7
CXCR5
ABCC1
RFC4
RFC2
RFC1
UGT1A3
PCK1
DDIT3
KDR
LTBR
PPARG
CDKN1A
THPO
MPL
VHL
RFC5
RFC3
CSK
MAP3K8
CCR2
PRKCI
GRIA3
PRCP
PPIC
MAPK8
MAPK9
MAP2K4
NOP2
CCR10
HTR3A
CRK
MAP2K3
GRIA4
CXCL12
PIP4K2A
KCNC1
TNNI2
NR2C2
CX3CR1
CDK8
CXCR3
VEGFC
HINT1
LIG4
CDK9
PLCD1
RORC
HCFC1
CCL11
CCR3
CCR4
CCR5
CCR6
CCR8
CCR9
KCNQ1
CCNH
HK3
CTSC
HCCS
MAPK10
SEC24C
BCAT1
RAD23B
CASP9
CTBP2
GSDMD
RAB8A
CXCR4
WDR5
YWHAG
PPP1CA
H4C1
H4C11
H4C12
H4C13
H4C14
H4C15
H4C16
H4C2
H4C3
H4C4
H4C5
H4C6
H4C8
H4C9
YWHAZ
RACK1
TNNC1
PPP2CA
SRPK2
OLR1
CX3CL1
CCL7
XIAP
CYCS
CDK3
CDK6
PFKP
PLCB3
PRKCE
KMT2A
PPARD
PRKCQ
AKR1C1
REL
PRKCZ
PRKCD
BTK
LTB
CD69
PPARA
SOS1
NSUN2
RBBP4
ABCC8
MERTK
TRAP1
PLA2R1
STK4
PAK2
STK3
BIRC3
BIRC2
SQSTM1
GPR50
BECN1
HABP2
ELAVL3
KCNJ11
LBR
COG2
PTPRCAP
NOLC1
PCLAF
POLD3
BRD3
ACOX1
PRKD1
ERBB4
ELOC
SHH
TAB1
MSMO1
EZH2
NTRK3
PKN1
PKN2
HIF1A
LTC4S
INF2
MYLK3
ABCC10
ADGRF1
GPRC6A
MTARC1
CLEC6A
PKN3
INO80C
ADGRD1
POTEE
MTHFD1L
COX15
MYH14
ADGRG6
ADGRG3
DNAJC10
GRAMD1C
ADGRG5
ADGRG2
TNS4
KDM8
FIBCD1
ANKRD52
GPRC5A
SMARCC2
NSUN6
GANC
CLEC4C
DNAJC9
CCL17
EZH1
ABCC2
SMARCC1
MTARC2
FERMT2
AURKB
COX14
ABCC11
LOXL4
NSUN5
KCNC2
SMG1
CRBN
MYCBP
SORT1
EIF3C
DNAJC7
CTRC
MYOC
CDK19
SORBS1
CLEC7A
MAP1LC3C
IFIH1
NLRP1
CTDSP1
FGF23
CLEC4M
DNAJC5
TFB2M
NSUN3
CD209
SSU72
PLCB1
GPRC5C
RTN4
SMC4
GPRC5D
GPRC5B
MARK1
UQCR10
NIPSNAP3A
SEC63
NPC1L1
CD207
TAOK2
ZMYND8
CBLC
CLEC4E
PACSIN2
AURKC
NUDC
UCHL5
ADGRG1
STK24
SLCO1B1
CYP1B1
AHR
CYP1A2
IL6
NQO1
CYP1A
GSTA2
TFF1
AHR2
HPRT1
MAOA
KIF11
