# Supplementary material for: Exploring the toxicological mechanisms of Benzo[a]anthracene (BaA) exposure in lung adenocarcinoma (LUAD) via network toxicology, machine learning, and multi-dimensional bioinformatics analysis
Source: PLoS One. 2026 Feb 11;21(2):e0340116. doi: 10.1371/journal.pone.0340116 (PMC12893569; doi:10.1371/journal.pone.0340116)
Supplement: S2 Table — (XLSX) [file pone.0340116.s002.xlsx]

## Sheet: LUAD-Related Targets gene
S2 Table. LUAD-Related Targets
EGFR
CDH1
TP53
KRAS
TERT
MET
ERBB2
BRAF
MALAT1
CDKN2A
PIK3CA
ALK
NKX2-1
PTEN
APC
RB1
STK11
TSC2
AKT1
ATM
CTNNB1
CCND1
H19
EGFR-AS1
BRCA2
MIR21
MYC
PVT1
MLH1
CTNNA1
DICER1
SMAD4
ROS1
SFTPC
BRCA1
ABCA3
KIT
FGFR1
HRAS
RET
FGFR2
CHEK2
GAS5
PRKN
TGFB1
CASP8
NFE2L2
STAT3
MIR145
TSC1
FGFR3
FAS
PDGFRA
SFTPB
NRAS
FLCN
FASLG
MDM2
NF1
BAP1
TUG1
NEAT1
MIR143
NOTCH1
NRG1
NTRK3
ITGA3
ESR1
RASSF1
SFTPA1
ERCC6
MARS1
MAP2K1
COPA
LUCAT1
SNHG1
NTRK1
IL6
SMARCA4
KEAP1
PALB2
CD274
RARB
NTRK2
VHL
ERBB4
PIK3CG
MIR155
MIR125A
ERBB3
MIR126
PPARG
RAF1
FGF10
MIR30A
CCAT1
HOTAIR
MIR205
MSH2
MUC5B
MIR17
MUC1
MIR221
MIR31
CFTR
BCL2
SLC67A1
MIR200B
MSH6
MUC16
TNF
TGFBR2
UCA1
LINC00511
MIR146A
SRC
KRT7
DLEC1
MIR210
IL1B
DDR2
VEGFA
FBXW7
POLE
CHEK1
MIR141
PTGS2
ACTA2
IDH1
MIR195
CDK4
HOTAIRM1
MIR150
CXCL8
MIR214
SOX2
MIRLET7C
MIR93
SNHG16
PALLD
MIR18A
MIR199A1
MIR140
LUADT1
DANCR
AXL
KMT2D
IGF1R
IRF1
CYP2A6
MIR146B
POLD1
CDKN1A
MIR29C
XIST
MIR204
OIP5-AS1
MIR200C
GNAS
CAV1
MIR148A
MIR216A
GFOD3P
SFTPA2
CDKN1B
LOC110806263
MIR20A
ANXA2
SERPINA1
TMPO-AS1
MIR182
CYP1A1
CDKN2B-AS1
MIR29A
PPP2R1B
MIR224
MIR183
ADAMTS9-AS2
EPCAM
MUC5AC
MIRLET7B
MTOR
MIR98
SFTPD
IDH2
PCAT1
ARID1A
MIR22
BAX
HIF1A
ATR
GATA3
MIR200A
IFNG
MNX1-AS1
MIR30E
MMP9
MIRLET7D
KRT20
SOD2
MIR101-1
MMP2
LINC00857
FOXO1
MIR139
MIR338
MIR99A
DGCR5
FLNA
MIR335
MIR197
TP63
CEACAM5
MIR192
MIR486-1
MIR106A
GSTM1
TERC
FENDRR
PMS2
MIR34A
ERCC2
MIR203A
CDKN2B
MIR130A
NBN
MIR34C
LINC01089
EGF
MAPK1
SFTA3
SLC19A1
FAM83A-AS1
ZFAS1
MIR26A1
SMAD3
ENO1
HMOX1
AFAP1-AS1
KDR
ERCC1
TP73
MAP3K8
ZNF609
NFKB1
LCAL1
CASP3
MIR324
IL10
MIR451A
MIR191
MIR133B
MIR4435-2HG
MIR19A
CDK6
NKILA
MIR124-1
GSTP1
OGG1
MIRLET7G
LINC00673
HNF1B
RAD51
MMP1
MIR511
CASC11
NORAD
FOXF1
MIR497
MIR212
FLT1
FBXL19-AS1
XRCC1
CDK12
BIRC5
CCAT2
RTEL1
MIR222
HGF
MIR33A
LINC00520
FHIT
MIR31HG
AGAP2-AS1
MIR96
MEN1
LINC00205
SNHG11
MIR223
MIR339
MUTYH
ENG
AKT3
SOX21-AS1
MIR32
TLR4
MCM3AP-AS1
MIR425
MIR377
NNT-AS1
CXCR4
C11orf65
CDX2
NSD2
SPP1
MEG3
MIR375
CASC15
BRIP1
U2AF1
CASC9
LINC00665
MIR27B
SNHG7
GAPLINC
EPHA5
SMAD2
HNF1A
SNHG20
SDHB
HAGLROS
CCL2
ABCB1
KRT19
PGBD3
FANCA
WT1
JUN
PTCH1
TGFA
BCL2L1
MIR181C
LRP1B
FGF2
CD44
NAPSA
CHGA
MIRLET7F1
SHH
ELN
VEGFC
TYMS
MXRA5
CYTOR
HNF1A-AS1
LINC01614
AR
MGMT
SCGB1A1
ENO2
ITGB1-DT
CCN2
MIR345
CEACAM3
MKI67
NQO1
SNHG17
IL4
MILIP
MIR24-2
IGF1
PICART1
VIM
ABCC1
PPP2R1A
PKHD1
MIR219A1
SOX9
CHRNA5
TTN-AS1
BARD1
HAGLR
SBF2-AS1
SFTA1P
LINC00261
IL1RN
RMRP
HOXA11-AS
PSMA3-AS1
PTPRG
SOX4
OGFRP1
MIR199B
CERS6-AS1
EZH2
TIMP1
FLVCR1-DT
GATA6-AS1
CSF3
ZFPM2-AS1
MIRLET7E
LINC00336
PTK2
ADAM12
SMO
MIR429
MIRLET7A2
MIR128-2
CASC2
HCP5
MIR95
FOXD3-AS1
HIF1A-AS2
DDR1
SNHG4
LINC00662
EPIC1
MIR100
PIK3R1
NCAPG
PRNCR1
MIR124-3
GNAQ
GRP
PDCD1
MAPK8
LOXL1-AS1
DSP
KLF6
MIR218-2
MIR29B2
BMP4
MTLN
HCG11
HULC
SETD2
JPX
MIR125B2
DLEU2
EPHX1
CTLA4
LINC00467
ICAM1
CEACAM6
CCR2
IL13
SNHG3
MAPK14
LINC00115
PCNA
FER1L4
THADA
STAT1
MSTO2P
XPC
LINC02605
LCIIAR
FEZF1-AS1
EML4
MUC4
LINC01116
ITGB1
BMPR2
CBS
FGF7
ARAP1-AS1
CASP9
FN1
LAMC2
MIR15B
CHRNA3
GNA11
HOXB-AS3
AKT2
NCAPG2
MIRLET7A3
SP1
MIR34B
RUNX1T1
ESR2
MIR215
SLC2A1
NBAT1
MAPK3
PDGFRB
TBX4
E2F1
MMP7
TUSC7
NOTCH3
GSTT1
PLAU
TOP2A
UNC5B-AS1
RELA
BCYRN1
LALTOP
TDRG1
CSF2
BMP6
MPO
NOS2
HMGB1
MTHFR
LOC126860933
CDR1-AS
PARP1
MIR198
MYCL
CBR4
PGR
MIR27A
NFKBIA
ELANE
MIR15A
METTL3
MVP
TGFBR1
PELATON
CCNE1
IL2
MIF
FAM13A
RUBCNL
SYP
GATA6
ACTA2-AS1
BMPR1A
IGF2
SCIRT
LINC00887
FGFR4
MIR23A
NME1
IL1A
LNCR3
PARN
AHR
EDN1
LRRC56
UBR1
HOTTIP
WT1-AS
PGM5P4-AS1
SNHG14
LASTR
HLA-DRB1
CHST15
MIR185
CBR3-AS1
KRT5
WFDC21P
TFAP2A-AS1
SLC34A2
LINC00839
RUNX1-IT1
LINC00958
GSTM3
XPA
PRR15-DT
SNHG12
LINC00632
SNHG8
GPAT4-AS1
SERPINE1
SLMAP
CYP2E1
NRAD1
LOC130004293
RHOA
LOC130003807
CRYBG3
GRHL2-DT
CDK2
S100B
LINC01537
TP53TG1
TGFB2
LINC01433
BUB1B
SMASR
SNHG6
PGR-AS1
TNFSF10
CADM1
LINC01140
ICMT-DT
KCNQ1OT1
MIR142
MIR30D
KRT8
LINC01635
MIR10B
CXCL12
CD8A
SNAI1
DSCAM-AS1
PRKDC
ALB
TYMP
TINCR
TRHDE-AS1
LINC01123
FLT4
EP300
LINC01194
DLEU1
DPP10-AS1
PANDAR
MIR148B
TIMP2
DNMT1
MMP14
ERCC4
BMP2
ENSG00000266919
FARSB
GRM8
DUXAP8
LINC00460
KRT18
IL17A
TRG-AS1
PCAT6
AURKA
AXIN2
MUC2
MIR130B
ZNF674-AS1
SMARCB1
FTX
ADGRB3
LINC00472
CHRNB4
CYP1B1
SMAD7
MCL1
PIK3CB
CYCS
BCAN-AS1
RAC1
TOP1
LINC00485
LACAT1
TRPM2-AS
SLC7A11-AS1
HAND2-AS1
CTSB
MAFA-AS1
LINC00501
DAPK1
CRP
GLI1
CCL5
MBL2
RFPL3S
MSLN
MIR193A
PDPN
LINC00473
DKC1
MIR196B
TIMP3
CCNB1
IGFBP3
LINC00891
LOX
LINC01426
SMPD1
CEACAM7
XRCC3
APEX1
MT1JP
HSP90AA1
MIAT
PROX1-AS1
HLA-B
NUTM2A-AS1
NLRP3
AGER
MMP3
MIR373
GCLC
SNAI2
BIRC3
LINC00342
CREBBP
GPC3
POU6F2-AS1
SOX2-OT
VEGFD
IKBKB
XIAP
JAK2
LINC-PINT
ACE
PIK3CD
THBD
MIR99AHG
ALOX5
MANCR
lnc-ST8SIA4-12
CASP10
LINC02418
PRKCA
DYNC2H1
CCNA2
CD4
THBS1
EPB41L3
PRKAR1A
SDHD
AREG
MIR424
CCEPR
CREB1
CRNDE
GSK3B
LIG4
DRAIC
SIRT1
MAX
CALB2
HLA-G
CLPTM1L
CDH2
MYCN
BAK1
DPYD
MMP12
FOXO3
MIR30B
NCAM1
FOS
ZEB1
CD82
SERPINB5
ERCC5
WRN
NAT2
MSR1
FOXM1
LINC01234
ASCL1
ABCG2
PSMG3-AS1
RRM1
DNMT3B
FOXP3
LINC01512
TNFRSF10B
MIR106B
GAPDH
IL18
BMI1
HMGA2
MIR483
CHUK
IKBKB-DT
MIR25
IFI27
TKT
SEMA3B
MYO18B
S100A4
MIR23B
EPHA2
PCBP1-AS1
TINF2
HSPB1
LINC01270
MIR127
WDFY3-AS2
JAK3
LHFPL3-AS2
MIR423
MYB
EPAS1
GJD3-AS1
RUNX3
LGALS3
SST
CFLAR
SOD1
GAST
ANXA1
MSH3
SNHG5
MIR181A1
RTEL1-TNFRSF6B
PRECSIT
TCF7L2
STN1
KITLG
LINC01833
ACVRL1
MUC6
BPIFA1
RAD50
RPS6KB1
MIR372
TNFRSF1A
MIR107
FOXA1
CERNA3
PSORS1C3
IREB2
BID
FOXA2
ODC1
BPTF
COL4A2
YAP1
CTHRC1
BLM
PTHLH
MST1R
CARD8-AS1
HNRNPA2B1
MIR144
LINC01139
GSN
IL2RA
PECAM1
CCND3
ACTB
TTN
PAX8
CTSD
PLAUR
MTA1
FSCN1
PLK1
ELAVL1
TMPRSS2
GAS6-AS1
MIR9-1
CDK1
RBM10
LINC01503
GREM1
PMS1
MIR16-1
POSTN
LNCR1
FANCC
DMTF1
COL4A1
HSPA4
SPARC
ERCC3
GADD45A
MAP2K4
A2M-AS1
NRP1
IGFBP2
EZR
EPHB4
LINC03122
RARA
TWIST1
CDKN1C
PDGFB
DPP9
FGD5-AS1
BSG
PTPN11
MRE11
RAD51C
CYP1A2
CTNND1
F3
WWOX
CLDN7
LEP
CXCR3
ATP11A
LINC01133
ASCC1
ARAF
GMDS-DT
NOTCH2
CSF1
ZMYND10
CD24
CLIC5
DMBT1
MIR499A
LINC01806
PLAG1
LINC00355
ETS1
ABCC2
DARS1-AS1
ANGPT1
MIR152
WNT5A
IFNA1
LINC00525
MIR149
CLDN18
DUXAP9
PPP1R13B-DT
DDX11-AS1
SDHC
DLX6-AS1
CYP19A1
CDH13
MIR320A
ADRB2
HLA-A
CD40
LAMA3
RMST
HLA-DQB1-AS1
ARG1
HPS1
CSF2RA
MIR196A1
ABCC3
CDC42
HDAC1
MIR503
KLK3
NPSR1-AS1
TNFRSF10A-DT
RAD51D
SKP2
JUP
CXCR2
PDCD1LG2
AXIN1
EDNRA
ROR1-AS1
HDAC9
BICDL3P
PKM
GATA2
GRPR
ACTC1
MIR494
SNHG15
PRKCI
ANXA5
BCL2L11
TPX2
ALDH1A1
ASMTL-AS1
ID1
BBOX1-AS1
AGO2
C2CD4D-AS1
NPM1
TLR2
MMP13
RXRA
PIP
ANGPT2
SGMS1-AS1
LINC02535
RHOB
GPRC5A
PART1
LINC01090
PLG
CCR7
RAD54L
MIR125B1
ITGA2
COL3A1
HPS4
MIR26B
GDF15
FAM230B
DNMT3A
HMMR-AS1
GJA1
MIR22HG
PPP1R15B-AS1
DUBR
NR2F2-AS1
MIR24-1
LINC00996
HSPA5
LARRPM
TFAP2A
MTAP
CCK
POT1
DDB2
CA9
SLC7A7
IGF2BP3
CBL
INHBA
LINC00365
ALDOA
LEISA1
POU5F1
SLC39A13-AS1
LINC01138
SOS1
BANCR
LINC01572
FADD
BAD
LINC00680
BIRC7
RNF32-DT
LINC00518
SLC11A1
PPP1R3B-DT
HLA-DQB1
MACC1-AS1
EIF2AK4
NCOA3
MAGI2-AS3
IL1R1
EIF4E
VIP
MME
TNFRSF10A
SOD3
ELMOD2
LAMB3
SCGB3A2
IL7R
AGR2
TFRC
EPHA3
ITGB3
FARSA
LAMA5
CCL11
IL11
ALMS1-IT1
HPGD
LINC00942
CXCL10
NSMCE3
PTGER4
S100A2
MIR532
CYP3A4
FGF1
MIR29B1
PBRM1
TXN
PTGS1
SOCS1
ITGA6
MIR328
VDR
ST7-AS1
CD40LG
MBD4
TGFB2-AS1
VCAM1
NOD2
HOPX
PCAT19
CSF2RB
RACK1
ST3GAL6-AS1
TGFB3
RAET1K
LGALS1
MTHFD1
MIR211
IL5
BCL10
MIR10A
ACACA
MAP2K2
YBX1
LINC00491
STMN1
SRGAP1
SDHA
MIR92A1
LINC01559
FAM66A
CYP17A1
MIR361
COMETT
MIR181B1
MIR342
NCK1-DT
ILK
BFSP2-AS1
PTPRC
CDC73
FAM83A-AS2
NFYC-AS1
LINC00324
KLF2
FAM181A-AS1
SATB2-AS1
EBLN3P
MIR374A
GLIDR
KRT14
RPSA
MIR330
CXCR1
ZEB1-AS1
FASN
LMNA
KTN1-AS1
CTSL
SOCS3
AGTR1
RNF43
LIG1
TEK
ST8SIA6-AS1
CLDN4
PRDX6
LINC01977
ITGA5
CD36
PRR11-AS1
COL1A1
ITGAV
ATRX
ADAM17
IL6R
FOXD2-AS1
FOXJ1
PTK2B
LINC00960
LTBP4
CSF1R
SMARCA5
SF3B2
SCNN1A
CDKN3
GRB2
E2F3
DPP4
IGF2-AS
CD226
MIRLET7I
KLF4
ADA
DNAH8
DKK1
NAT1
NAXD-AS1
MIRLET7A1
LIN28B-AS1
MITF
APAF1
XRCC2
EGR1
XRCC5
AMACR
HPSE
HDGF
INPP5E
SHC1
ZEB2
DUSP1
CALCA
DUSP6
SNHG10
GSEC
RARS1
ITGB4
FOXP1
ROBO1
MIR135B
TUBB
CCN1
CYP24A1
TRAF6
BCL6
BIRC2
AIFM1
ECT2
MIR155HG
TP53BP1
MIR122
HSPA8
HBEGF
IL15
MIR193B
MTR
STAT6
CEBPA
FGF12-AS2
FCGR2A
IL3
CXADR
ERRFI1
MIR132
TNFRSF1B
TUBB3
FAM207BP
CCNH
DHFR
WNT1
CASC19
PLA2G2A
ANPEP
HSPA1A
ITCH
GCC2-AS1
ADIPOQ
YWHAE
XRCC6
IRS1
MIR296
PLA2G4A
SCNN1B
PDPK1
TLR9
PROM1
DCK
PDGFA
CP
CEBPB
SSTR2
CASP7
GVINP1
HMGA1
MUSK
E2F2
FBLN5
NTS
RUNX1
TBX5
MIR582
CEACAM1
GLI2
RRM2
BECN1
DNAH5
COMT
PPM1D
RBM6
LINC00968
MCM2
ARNT
TLCD3A
WRAP53
RECK
THORLNC
RXRB
HNF4A
GATA4
PXN
PITPNA-AS1
LINC00628
IL4R
HEIH
ALDH2
MMP11
IGFBP7
TNC
CX3CR1
CASP1
MIR485
MIR503HG
MIR135A1
IKBKG
HOXA-AS2
MIR584
HLA-DQA1
EFEMP1
COL4A3
ABL1
PTGES
ETV4
ABCC4
HLA-DPB1
DES
PDCD4
CYP2D6
POLK
EXO1
LATS2
EPO
LAMA2
DLG2-AS1
MIR590
MIR205HG
LCN2
MYH11
PRTN3
CCR5
CD74
TGIF1
MMP10
FBN1
YY1
SCUBE3
MIR137
HFE
HAVCR2
FGF9
PAX2
TK1
LAG3
SMAD9
MIR545
MYLK
MIR9-2HG
CCKBR
CD9
B2M
FOLR1
HK2
HSP90B1
PEBP1
LOC107303340
CHKA
CLDN1
SOD2-OT1
AMIGO2
AURKB
BMP7
ACE2
SQSTM1
HOXB13
MIR409
EPOR
GUSB
SLPI
SLC26A4
COL1A2
BUB1
BCAR4
AQP3
LEF1-AS1
CCR3
UCHL1
MIR495
THY1
CAHM
MIR151A
GHRL
EIF2AK2
CD81
MIR376A1
BTRC
DLK1
FH
BLACAT1
OVAAL
LAMB1
IGFBP5
PMS2P2
PTTG1
S100A9
MIR625
ELFN1-AS1
GPX4
PRKACA
MBNL1-AS1
SPINK1
RBM5
MIR615
WNT7B
CD163
HCG18
UFC1
NF2
INS
FOXP2
AGTR2
PSG2
CCBE1
TRAF3
CDKN2C
BDNF-AS
MMP8
S100A8
SAT1
CHI3L1
DCN
CTCF
LZTR1
AKR1C3
CD34
IL7
NOS3
AFP
MUC3A
CCDC40
CCL3
SMARCA2
LINC01436
H2AX
THBS2
GLI3
PRDX1
MIR138-1
ELF3-AS1
MIR455
PTPN13
SLC29A1
BMPR1B
HYAL2
SPAG1
PGK1
HIPK2
STING1
ZNF281
WNT4
KDM4B
AGT
TF
CCND2
JAG1
MLH3
KAT7
PIK3R3
FUT4
TNFRSF6B
MIR30C1
DIABLO
NR3C1
MIR340
ZEB2-AS1
PRMT5
SLCO4A1-AS1
HLA-C
NTHL1
CAT
TERF1
CXCL1
TRIP13
EPHX2
AKR1B10
IGFBP6
CDC25A
CASC8
CDC25C
VPS9D1-AS1
NDRG1
ODAD1
CDC25B
PLCG1
WIF1
JAK1
SERPINA3
KAT5
NODAL
MIR574
LINC00240
MIR708
ADM
COL18A1
TG
MIR186
POU3F3
TUSC2
SKP1
IGFBP1
DKK3
IL22
NFIB
HOXB9
TAP1
LINC00668
IL24
HSP90AB1
ATG7
AQP5
TCF4
IL6ST
HYKK
MIR331
LIAT1
GADD45B
CYP3A5
SFN
XRCC4
PIK3R2
TERF2
IGF2R
CDH3
COL5A1
LINC00173
MIR134
ING1
MIR379
GC
GHRLOS
MIR28
EFEMP2
FOSL1
IDO1
PAX5
MIR17HG
RYR1
ITGAM
ROR1
NR2F1-AS1
DDX5
SERPINB2
MIR202
WFDC2
AQP1
HOXA5
FPGS
CPS1
DUS2
CSTA
PTGIS
LINC00641
SLC7A5
TNFRSF10D
UMPS
RB1CC1
MIR675
IL12B
LIFR-AS1
LINC01555
IQANK1
CXCL2
TRAF2
LINC00667
MIR362
CSK
HYAL1
CLU
CCNE2
FANCD2
DROSHA
MIR133A1
CYP2A13
NBR2
DNAAF4
ITGA9
CTC1
F2RL1
ETV6
UPF1
MTHFD2
DNAH1
PRKCE
ADH1C
HPRT1
WEE1
MPL
SOX13
ARRB1
MIR370
LOC110806306
STAT5A
TTR
S100A1
CTAG1B
TGM2
MYD88
GBA1
GZMB
NSD1
DNAH11
RBL2
CST3
TFF1
AOC4P
TRRAP
TGFBI
PPP2R2A
WNT7A
CDCP1
MIR378A
LIG3
VTN
HSD17B1
MIR490
HOXC-AS3
POMC
KCNK3
MAGEA4
CALR
RSPH1
MAPK10
DNAAF1
NMBR
GGT1
OFD1
NR4A1
RIPK1
TLR3
DLGAP1-AS1
RNH1
INSM1
PKD1
LTBP1
IST1
XDH
SULT1A1
FANCL
IL33
LARP4
MEG8
RAD51B
SPRY2
LINC00589
SATB2
MIR217
RXRG
RASSF5
SHMT1
PDK1
DVL1
POLB
RIOX2
DRC4
PIK3C3
MIR218-1
CCDC144NL-AS1
CELF1
SIX1
RIT1
CCNO
AMFR
ADAR
F2
LINC01224
PRKAA1
CUL1
HNRNPU
MIR302C
ALOX12
TCF21
STAT5B
CFTR-AS1
KCNN4
CT83
USP8
VWF
FAS-AS1
HLA-DPA1
LBX2-AS1
DNAAF3
NGF
BTNL2
UGT1A1
MIR337
RCVRN
SDHAF2
GADD45G
LINC01232
AHRR
CDA
MAP3K1
NAF1
EIF2AK3
MELTF-AS1
PPARA
NCOR1
TUSC8
GREP1
NPPA
CD151
EIF4EBP1
PINK1
ENTREP2
NMB
CCDC39
PCGEM1
HOXC9
EPHB2
CSNK2A3
DNAAF5
MIR501
MIR302A
CAVIN3
CDK5
LIFR
PPP1R13L
RPGR
SEMA3F
XAGE1B
TYK2
BBC3
SMARCE1
TIMELESS
PHGDH
TFE3
CCDC80
PPIA
ADGRG6
MIR154
LINC00963
TM4SF1-AS1
F2RL3
BAG1
INVS
POLI
HDAC6
WDR19
KRT17
MAP3K2
SLC16A1-AS1
DNAI1
SUFU
FANCE
GNAS-AS1
MAGEA1
RSPH9
SPTAN1
SIRT3
LPL
SNHG9
XAGE1A
PPARD
ADAM15
DCTN4
MIR103A1
IGFBP4
BAG6
DOCK8
MIR452
CFH
VCL
IQSEC1
SELENBP1
OXCT1
PRKCB
FGF18
BRD4
AKR1C1
DIRC1
SLC2A3
BTG2
TXNRD1
PXDN
EREG
PDGFRL
MINCR
PIM1
LAMC1
PRKG1
SUMO1P3
COPS5
CTTN
CD55
ZBTB17
MCM3AP
PON1
MIR365A
MAD2L1
FANCG
CCL4
DLGAP1-AS2
FEN1
TCIM
CD28
ABCA7
ABCC10
CTSK
MIR99B
NT5E
IFNGR1
PPIE
TNFRSF11B
NNMT
RAD23B
TFPI2
NEU1
SERPINH1
PINK1-AS
PLAT
MAGEA3
REV1
NEK6
HYDIN
TUBA1B
LDLR
MIR491
ALDH1A2
DDIT3
CHRNA7
ALPP
PML
MED19
SERPINF1
RUNX2
ABCC6
S100A6
LAMA4
RPS27A
LMCD1-AS1
LINC00920
TMEM127
MIR629
LPAR1
REN
MECP2
TRAF1
CXCL5
SOX17
PRSS1
RASA1
EPB41
NCF2
EWSR1
TRIM28
ROR2
RALBP1
LIMD1
TLE1
MIR487B
MIR508
SREBF1
XBP1
SUPT7L
SLC26A9
MIR7-1
CLDN3
LAMA1
CTSE
CHAT
CD63
MIR542
CYBB
LEFTY2
ITGA11
LTA
DHRS4-AS1
MSN
NAA80
FOXC2-AS1
CIMIP1
CFAP298
EBAG9
EXT1
HSPD1
IL12RB1
CDH5
SLC16A1
AIMP2
MSC-AS1
LBR
MAPKAPK3
PNN
LDHA
TRAF4
FGA
ACTN4
CHILL1
TUT1
ASB16-AS1
SCHLAP1
SLC25A25-AS1
DPYSL5
SLC7A11
ZNRF3
MIR20B
PTMA
SEZ6L2
VCP
TP53COR1
ODAD2
FOXP4-AS1
PRKCD
RELB
PTPRD
FANCF
ERG
SLC6A14
ELAVL4
CSNK1A1
LINC00243
PTPRM
VDAC1
FOXCUT
PSMB9
NEK8
NOP2
MIR382
CD14
MIR190A
CENPF
MBD2
SCARNA5
SLC9A3-AS1
HABP2
TGM1
PTGER2
KLRK1
PSCA
GDF2
PCAT18
CCR1
TTTY15
SEZ6L
HIPK3
NPC2
MIR16-2
ACHE
NPRL2
XPO1
NR1H2
RSPH3
FOXP4
F2R
ATP2A2
IL16
RSPH4A
STIL
SERPINC1
LNCARSR
MCM3
GAS6-DT
GJB2
PTP4A3
MIR33B
ENPP2
LY6K
LPCAT1
RPL5
IFNA2
IL12A
SPAG9
AOC3
PLA2G6
LIF
DRD2
IQGAP1
IRAK1
MIR136
LGALS3BP
MIR188
CD80
DHDH
DHCR7
CCL17
SYK
SKIC2
MICA
DRC2
ESM1
CXCL9
CDH17
MIR301A
CCL22
TACSTD2
NES
SMAD6
MIR184
TET2
MIR19B1
ATP4A
NAGLU
PIEZO2
CDK7
SP3
CD59
MIR628
HBB
TNK2-AS1
CCL18
FLT3
MDC1
ZG16B
FAM201A
TADA2A
CCNA1
PCED1B-AS1
TSPOAP1-AS1
MIR129-1
LINC00313
HMGCR
ABCC5
ACP3
COL14A1
STRAP
TNXB
STRA6
EPHA4
PCAT7
LPAR3
TMEM196
ITGA2B
LIMD1-AS1
ERGIC3
PGF
RPL13AP20
KDM7A-DT
CSTB
GACAT3
PCLAF
PAK1
FOXK2
HSF1
CRABP2
IFIH1
MXI1
WNT3
MALT1
NKX2-1-AS1
HTRA3
CPSF6
TFF3
SNORD15A
LOXL2
ADAM19
RAG1
CD79A
MAEA
MIR877
[truncated: 4,462 more rows]
