# Supplementary material for: Exploring the toxicological mechanisms of Benzo[a]anthracene (BaA) exposure in lung adenocarcinoma (LUAD) via network toxicology, machine learning, and multi-dimensional bioinformatics analysis
Source: PLoS One. 2026 Feb 11;21(2):e0340116. doi: 10.1371/journal.pone.0340116 (PMC12893569; doi:10.1371/journal.pone.0340116)
Supplement: S3 Table — (XLSX) [file pone.0340116.s003.xlsx]

## Sheet: 3.Overlapping targets
S3 Table. Intersection Targets
ABCC1
ABCC10
ABCC11
ABCC2
ABCC3
ABCC4
ABCC5
ABCC6
ABCC8
ABCC9
ABL1
ACKR3
ADGRD1
ADGRF1
ADGRG6
AGRN
AHR
AKR1C1
AKT1
AKT2
ANKRD52
APOC3
AR
AURKB
AXL
BCAT1
BCL2
BECN1
BIRC2
BIRC3
BMP1
BRD4
BTK
C1S
C3
CASP9
CBL
CBLC
CCL11
CCL17
CCL2
CCL22
CCL5
CCNH
CCR1
CCR10
CCR2
CCR3
CCR4
CCR5
CCR6
CCR7
CCR8
CCRL2
CD207
CD209
CD74
CDK1
CDK2
CDK4
CDK6
CDKN1A
CFLAR
CFTR
CLEC4E
CLEC4M
CLEC6A
CLEC7A
COX4I1
COX5A
COX6B1
COX6C
CRABP2
CRK
CSF1R
CSK
CST3
CTDSP1
CTRC
CTSA
CTSC
CX3CR1
CXCL10
CXCL12
CXCL2
CXCL8
CXCR1
CXCR2
CXCR3
CXCR4
CXCR5
CYCS
CYP1A1
CYP1A2
CYP1B1
CYP3A4
DDIT3
DNAJC9
EED
EGFR
ELAVL3
ENO1
ERBB2
ERBB3
ERBB4
ESR1
EZH2
F5
FERMT2
FES
FGFR1
FGFR3
FOS
GABRR1
GPRC5A
GPRC5C
GPRC5D
GPRC6A
GSAP
GUCY2C
H4C1
HABP2
HIF1A
HK3
HLA-C
HPRT1
HRAS
HSP90AA1
HSP90AB1
HSP90B1
IFIH1
IGF1
IL6
ITGA3
JUN
KCNQ1
KDM8
KDR
KIF11
KIT
KITLG
KMT2A
KRAS
LBR
LIG4
LMNA
LOXL4
LTA
LTBR
LTF
MAP1LC3C
MAP2K4
MAP2K7
MAP3K8
MAPK1
MAPK10
MAPK8
MAPK9
MBL2
MEN1
MET
MPL
MTHFD1
MTHFD1L
MYB
MYC
MYCBP
MYH14
MYLK3
MYOC
NLRP1
NME1
NOP2
NPC1
NPC1L1
NPPA
NQO1
NR3C1
NTRK1
NTRK3
OLR1
PAK2
PARP1
PCLAF
PDE6D
PDGFB
PF4
PFKP
PGR
PLA2R1
PLCB1
PLCB3
PLCD1
PLCG1
PLCG2
POLA1
POLD3
POLR3A
PPARA
PPARD
PPARG
PPP2CA
PRCP
PRKACA
PRKCA
PRKCB
PRKCD
PRKCE
PRKCH
PRKCI
PRKCZ
PRKD1
PROC
PRTN3
PSAP
PTPRC
RACK1
RAD23B
RAF1
RET
ROS1
RPS6KB1
S100A11
SERPINC1
SHC1
SHH
SMARCC2
SMG1
SORBS1
SOS1
SQSTM1
SRC
SRPK2
STK4
TAOK2
TFF1
TGM2
THRB
TM7SF2
TNC
TNF
TNNC1
VEGFC
VHL
XIAP
YES1
YWHAZ
ZMYND8
